# Supplementary material for: Prediction of Klebsiella phage-host specificity at the strain level
Source: Nat Commun. 2024 May 22;15:4355. doi: 10.1038/s41467-024-48675-6 (PMC11111740; doi:10.1038/s41467-024-48675-6)
Supplement: Supplementary file 4 — Supplementary Datasets 1-5 [file 41467_2024_48675_MOESM4_ESM.xlsx]

## Sheet: 1_PhageHostLearn_predictions
Top-five ranked phage candidates as predicted by PhageHostLearn for each of the 28 Klebsiella clinical isolates
Bacterium	K-type	1	2	3	4	5		Did we find the narrow one?
A0106KPN	KL24	K29PH164C1	K54lambda1	K65PH164	K7PH164C4	K62PH164C2		1
A0507KPN	KL27	K65PH164	K7PH164C4	K30lambda2	K34PH164	K82P1
A0610KPN	KL27	K65PH164	K7PH164C4	K30lambda2	K34PH164	K82P1		0
A0805KPN	KL24	K29PH164C1	K54lambda1	K65PH164	K7PH164C4	K62PH164C2
A1002KPN	KL27	K65PH164	K7PH164C4	K30lambda2	K34PH164	K82P1
A1009KPN	KL64	K65PH164	K7PH164C4	K30lambda2	K2064PH2	K50PH164C1
A1303KPN	KL107	K65PH164	K7PH164C4	K30lambda2	K2064PH2	K34PH164
A1402KPN	KL24	K29PH164C1	K54lambda1	K65PH164	K7PH164C4	K62PH164C2		1
A2001KPN	KL102	K65PH164	K7PH164C4	K34PH164	K2064PH2	K62PH164C2
A2608KPN	KL64	K65PH164	K30lambda2	K2064PH2	K7PH164C4	K62PH164C2
A2803KPN	KL151	K65PH164	K34PH164	K2064PH2	K9PH25C2	K21lambda1		1
A2808KPN	KL151	K65PH164	K34PH164	K2064PH2	K9PH25C2	K21lambda1		1
B0104KPN	KL27	K65PH164	K7PH164C4	K30lambda2	K34PH164	K82P1
D0006	KL27	K65PH164	K7PH164C4	K30lambda2	K34PH164	K82P1
E0204	KL151	K65PH164	K34PH164	K2064PH2	K9PH25C2	K21lambda1
H0502KPN	KL27	K65PH164	K7PH164C4	K30lambda2	K34PH164	K82P1
K0004KPN-COL	KL151	K65PH164	K34PH164	K7PH164C4	K2064PH2	K9PH25C2
K0006KPN	KL27	K65PH164	K7PH164C4	K30lambda2	K34PH164	K82P1
K0107KPN	KL151	K65PH164	K34PH164	K2064PH2	K9PH25C2	K21lambda1
k993	KL112	K65PH164	K7PH164C4	K2064PH2	K62PH164C2	K29PH164C1
k2234	KL17	K17alfa61	K17alfa62	K65PH164	K57lambda1	K18PH07C1
k4043	KL17	K17alfa61	K17alfa62	K65PH164	K18PH07C1	K30lambda2
k4159	KL17	K17alfa61	K17alfa62	K65PH164	K18PH07C1	K62PH164C2		1
k10963	KL24	K29PH164C1	K54lambda1	K65PH164	K62PH164C2	K7PH164C4
K11373	KL64	K65PH164	K7PH164C4	K30lambda2	K2064PH2	K50PH164C1
k11601	KL107	K65PH164	K7PH164C4	K30lambda2	K2064PH2	K34PH164
K11933	KL64	K65PH164	K30lambda2	K7PH164C4	K2064PH2	K50PH164C1
K12100	KL64	K65PH164	K30lambda2	K7PH164C4	K2064PH2	K50PH164C1

## Sheet: 2_Laboratory_results
Laboratory confirmations of all of the 476 tested phage-host interactions with spot tests
Bacterium	K-type / phages	K7PH164C4	K9PH25C2	K17alfa61	K17alfa62	K18PH07C1	K2064PH2	K21lambda1	K23PH08C2	K29PH164C1	K30lambda2	K34PH164	K50PH164C1	K54lambda1	K57lambda1	K62PH164C2	K65PH164	K82P1
A0106KPN	KL24										-3			-1			-3
A0507KPN	KL27
A0610KPN	KL27	-3		-3			-3				-3
A0805KPN	KL24
A1002KPN	KL27
A1009KPN	KL64						-1				-3						-1
A1303KPN	KL107																-3
A1402KPN	KL24													-3			-3
A2001KPN	KL102
A2608KPN	KL64
A2803KPN	KL151											-3
A2808KPN	KL151											-3
B0104KPN	KL27	-3					-1										-1
D0006	KL27
E0204	KL151
H0502KPN	KL27																-1
K0004KPN-COL	KL151
K0006KPN	KL27
K0107KPN	KL151
k993	KL112
k2234	KL17	-1					-1										-1
k4043	KL17						-1
k4159	KL17				-3
k10963	KL24
K11373	KL64	-1					-1				-3						-1
k11601	KL107																-3
K11933	KL64						-1				-3						-1
K12100	KL64																-1

## Sheet: 3_Metrics_and_findings
Performance metrics of in vitro validation
Bacterium	1	2	3	4	5		Total lab confirmed	Top5 HR
A0106KPN	0	1	1	0	0		3	1
A0507KPN	0	0	0	0	0		0	0
A0610KPN	0	1	1	0	0		4	1
A0805KPN	0	0	0	0	0		0	0
A1002KPN	0	0	0	0	0		0	0
A1009KPN	1	0	1	1	0		3	1
A1303KPN	1	0	0	0	0		1	1
A1402KPN	0	1	1	0	0		2	1
A2001KPN	0	0	0	0	0		0	0
A2608KPN	0	0	0	0	0		0	0
A2803KPN	0	1	0	0	0		1	1
A2808KPN	0	1	0	0	0		1	1
B0104KPN	1	1	0	0	0		3	1
D0006	0	0	0	0	0		0	0
E0204	0	0	0	0	0		0	0
H0502KPN	1	0	0	0	0		1	1
K0004KPN-COL	0	0	0	0	0		0	0
K0006KPN	0	0	0	0	0		0	0
K0107KPN	0	0	0	0	0		0	0
k993	0	0	0	0	0		0	0
k2234	0	0	1	0	0		3	1
k4043	0	0	0	0	0		1	0
k4159	0	1	0	0	0		1	1
k10963	0	0	0	0	0		0	0
K11373	1	1	1	1	0		4	1
k11601	1	0	0	0	0		1	1
K11933	1	1	0	1	0		3	1
K12100	1	0	0	0	0		1	1
							# strains at least 1 confirmed	16
							Mean top 5 HR	0.9375
							Total lab confirmed	33
							Top 5 TPs	26
							Top 5 FNs	7
							Top 5 FPs	114
							Percent correctly predicted	0.787879

## Sheet: 4_TP_FP_FN
Detailed look at true positives, false positives and false negatives in the top-five predictions
Bacterium	True positives top5	False positives top5	False negatives top5
A0106KPN	K54lambda1, K65PH164	K29PH164C1, K62, K7	K30lambda2
A0507KPN	K7PH164C4, K30lambda2
A0610KPN			K17alfa61 (KL27), K2064PH2
A0805KPN		K29PH164C1
A1002KPN
A1009KPN	K65PH164, K30lambda2, K2064PH2	K50PH164C1
A1303KPN	K65PH164
A1402KPN	K54lambda1, K65PH164	K29PH164C1
A2001KPN
A2608KPN		K65PH164, K30lambda2, K2064PH2, K7PH164C4, K62PH164C2
A2803KPN	K34PH164	K65PH164, K2064PH2
A2808KPN	K34PH164	K65PH164, K2064PH2
B0104KPN	K65PH164, K7PH164C4		K2064PH2
D0006
E0204		K34PH164, K65PH164, K2064PH2
H0502KPN	K65PH164
K0004KPN-COL		K34PH164, K65PH164
K0006KPN
K0107KPN		K34PH164, K65PH164, K2064PH2
k993
k2234	K65PH164	K17alfa61 (KL17), K17alfa62	K7PH164C4, K2064PH2
k4043		K17alfa61 (KL17), K17alfa62	K2064PH2
k4159	K17alfa62	K17alfa61 (KL17)
k10963		K29PH164C1, K54lambda1 (KL24)
K11373	K65PH164, K7PH164C4, K30lambda2, K2064PH2
k11601	K65PH164
K11933	K65PH164, K30lambda2, K2064PH2	K7PH164C4, K50PH164C1
K12100	K65PH164	K30lambda2, K2064PH2, K7PH164C4, K50PH164C1

## Sheet: 5_PhageDefenseSystems
Antiphage defense systems in the 28 clinical isolates (DefenseFinder results)
CNM code	Name	Anti-Phage Defense Systems Subtypes (defense-finder)
A0106KPN	KPN36	Lamassu-Fam	AbiU	AbiE	AbiE	RM Type IV	PD-T7-1	Shango	CBASS I
A0507KPN	KPN37	Pif	AbiE	CAS Class1-Subtype-I-E	RM Type I	RM Type I	RM Type IV	RM Type II	PD-T4-3	Druantia III	Mok Hok Sok
A0610KPN	KPN38	Pif	AbiE	Gabija	AbiD	CAS Class1-Subtype-I-E	RM Type I	RM Type I	RM Type IV	RM Type II	PD-T4-3	Druantia III	PD-T4-5	Mok Hok Sok
A0805KPN	KPN39	AbiU	AbiE	AbiE	RM Type IV	RM Type II	PD-T7-1	CBASS I
A1002KPN	KPN40	Pif	AbiE	CAS Class1-Subtype-I-E	RM Type I	RM Type IV	RM Type I	RM Type I	RM Type II	PD-T4-3	Druantia III	Mok Hok Sok
A1009KPN	KPN41	Pif	AbiE	CAS Class1-Subtype-I-E	RM Type I	RM Type I	RM Type IV	RM Type IV	RM Type IV	RM Type II	PD-T4-3	Druantia III	Mok Hok Sok	BREX I
A1303KPN	KPN42	PD-T7-1	Mok Hok Sok	Shango	RM Type III	RM Type I	RM Type IV	RM Type II	AbiE	AbiE	AbiU
A1402KPN	KPN43	AbiE	AbiU	Lamassu-Fam	Kiwa	Lamassu-Fam	AbiE	RM Type IV	RM Type II	PD-T7-1	Mok Hok Sok	ShosTA	CBASS I
A2001KPN	KPN44	PD-T4-3	RM Type IIG	RM Type I	RM Type II	Mokosh TypeI	Shango	AbiE	Rst TIR-NLR	Gabija	Gao Tmn
A2608KPN	KPN45	AbiE	AbiH	dGTPase	Lamassu-Fam	Rst 3HP	AbiE	Gabija	RM Type IV	RM Type I	PD-T4-3	PD-T7-1	Mok Hok Sok	Retron I B
A2803KPN	KPN46	PD-T4-3	RM Type II	PD-T7-1	Hachiman	Dpd	AbiE	RloC	Rst 3HP	Kiwa
A2808KPN	KPN47	PD-T4-3	RM Type II	PD-T7-1	Hachiman	Dpd	Kiwa	Rst 3HP	AbiE	Gabija	RloC
B0104KPN	KPN48	Pif	AbiE	CAS Class1-Subtype-I-E	RM Type I	RM Type IV	RM Type I	RM Type II	PD-T4-3	Druantia III
D0006	KPN49	AbiE	Pif	CAS Class1-Subtype-I-E	CAS Class1-Subtype-IV-A	RM Type IV	RM Type I	RM Type I	RM Type II	PD-T4-3	Druantia III	Mok Hok Sok
E0204	KPN50	PD-T4-3	RM Type II	RM Type II	Hachiman	PD-T7-1	Mok Hok Sok	Dpd	CAS Class1-Subtype-IV-A	Gabija	Rst 3HP	AbiE	RloC	Kiwa
H0502KPN	KPN51	Pif	AbiE	CAS Class1-Subtype-I-E	RM Type I	RM Type I	RM Type IV	RM Type II	PD-T4-3	Druantia III	Bunzi
K0004KPN-COL	KPN52	PD-T4-3	RM Type II	PD-T7-1	Dpd	AbiE	Kiwa	RloC	Rst 3HP
K0006KPN	KPN53	Pif	AbiE	CAS Class1-Subtype-I-E	CAS Class1-Subtype-IV-A	RM Type I	RM Type IV	RM Type I	RM Type II	PD-T4-3	Druantia III	Mok Hok Sok	Mok Hok Sok
K0107KPN	KPN54	PD-Lambda-1	PD-T4-3	RM Type I	RM Type II	PD-T7-1	Hachiman	Dpd	Rst 3HP	Kiwa	AbiE	RloC	Gabija
k993	KPN55	Druantia III	PD-T4-5	RM Type III	RM Type I	RM Type I	RM Type IV	CBASS I	Hachiman	RosmerTA	Zorya TypeI	Mok Hok Sok	CAS Class1-Subtype-I-E	Lamassu-Fam	Lamassu-Fam	AbiE	Gabija
k2234	KPN56	AbiE	Lamassu-Fam	Gao Tmn	RM Type IV	RM Type II	PD-T4-3	PD-T7-2	PD-T7-1	PD-Lambda-1	CBASS II	Retron I B	Pycsar
k4043	KPN57	AbiE	Lamassu-Fam	Gao Tmn	RM Type IV	RM Type II	RM Type II	PD-T4-3	PD-T7-2	PD-T7-1	PD-Lambda-1	CBASS II	Retron I B	Pycsar
k4159	KPN58	AbiE	Lamassu-Fam	Gao Tmn	AbiJ	RM Type IV	RM Type I	RM Type IV	RM Type II	PD-T4-3	PD-T7-2	PD-T7-1	Mok Hok Sok	PD-Lambda-1	CBASS II	Retron I B	Pycsar
k10963	KPN59	Lamassu-Fam	AbiE	Gabija	Pif	CAS Class1-Subtype-I-E	CAS Class1-Subtype-IV-A	CAS Class1-Subtype-IV-A	RM Type I	RM Type II	RM Type I	RM Type IV	PD-T4-5	Hachiman	RosmerTA	Zorya TypeI	PD-T7-1	Mok Hok Sok	Mok Hok Sok	SEFIR	CBASS I	BREX I
K11373	KPN60	Pif	AbiE	CAS Class1-Subtype-I-E	RM Type I	RM Type I	RM Type IV	RM Type IV	RM Type IV	RM Type II	PD-T4-3	Druantia III	Mok Hok Sok	Mok Hok Sok	Bunzi	BREX I
k11601	KPN61	PD-T7-1	Shango	Mok Hok Sok	RM Type II	RM Type III	RM Type I	RM Type IV	CAS Class1-Subtype-IV-A	PD-T4-3	Rst 3HP	AbiU	AbiE	AbiE
K11933	KPN62	Pif	AbiE	Gabija	CAS Class1-Subtype-I-E	RM Type I	RM Type IV	RM Type II	PD-T4-3	PD-T4-5
K12100	KPN63	Pif	AbiE	Gabija	CAS Class1-Subtype-I-E	RM Type I	RM Type IV	RM Type II	PD-T4-3	PD-T4-5	PD-T4-4
